# Supplementary material for: Characterization of Extended-Spectrum β-Lactamase-Producing Escherichia coli Isolates That Cause Diarrhea in Sheep in Northwest China
Source: Microbiol Spectr. 2022 Aug 9;10(4):e01595-22. doi: 10.1128/spectrum.01595-22 (PMC9431196; doi:10.1128/spectrum.01595-22)
Supplement: Supplemental file 1 — Table S1. Download spectrum.01595-22-s0001.xlsx, XLSX file, 0.03 MB [file spectrum.01595-22-s0001.xlsx]

## Sheet: Sheet1
		67	28	18	15	20	14	22	9	22	7	19	4	4	6	10	2	7	12	6	9	18	2	23	1	4	30	2	1	3	12	1	4	4	1	1	1	3	8	6	21	4	4	2	2	1	10	1	3
	stains	MITEEc1	IS3	IS4	IS5	IS26	IS30	IS100	IS102	IS421	IS640	IS629	IS679	IS682	IS903	IS911	IS1006	IS5075	IS6100	ISSfl8	ISEsa1	ISEc1	ISEc13	ISEc31	ISEc36	ISEc37	ISEc38	ISEc40	ISEc53	ISEc59	ISEc78	ISEcl10	ISSen1	ISSen4	ISSen6	ISSpu2	ISAba1	ISKpn19	ISKpn26	ISKpn24	ISKpn8	ISVsa5	ISPst2	Tn6082	Tn6024	MITEKpn1	ISVsa3	Tn801	ISEc32
5	QH134	*	*								*										*			*
4	SX32	*	*	*				*
3	NX81	*	*	*
8	NX19	*						*													*			*			*				*	*		*
6	NX224	*						*													*			*		*										*
3	NX103	*																						*			*
11	SX47	*				*	*										*		*								*			*	*						*			*	*
9	SX20	*				*	*	*				*						*						*			*															*
8	NX175	*	*					*												*			*	*			*	*
8	QH112	*	*					*															*	*			*	*							*
10	SX15	*	*		*	*			*													*					*			*			*					*
8	IM33	*					*								*																		*					*	*		*					*
9	SX6	*	*			*	*			*						*		*																													*	*
9	NX73	*	*			*	*					*				*			*	*																													*
4	QH123	*	*								*	*
2	NX41	*	*
10	SX11	*				*						*		*						*							*		*										*
7	NX232	*	*									*								*					*		*
8	SX14	*				*		*																*			*				*								*
7	NX135	*			*			*	*								*										*			*
8	QH28	*	*								*		*	*				*			*
9	SX2	*			*							*	*		*				*								*
9	SX3	*			*							*	*		*				*								*
9	SX1	*			*							*	*		*				*								*
5	SX7	*										*			*																											*	*
7	SX23	*																*									*				*											*	*				*
6	NX118	*				*																					*				*												*
4	NX128	*		*		*																																					*
2	NX126	*		*
3	NX91	*									*													*
4	NX235	*				*																*		*
8	QH20	*								*				*						*	*			*
14	SX33	*	*					*	*												*	*		*			*						*						*					*
11	SX25	*	*				*	*													*	*		*									*											*
12	QH13	*	*	*		*					*	*				*			*					*																	*								*
8	NX116	*			*			*				*						*									*															*					*
6	NX239	*		*			*					*															*
4	QH33	*					*			*																													*
5	IM23	*										*								*				*			*
5	NX89	*									*
4	NX127	*
5	NX240	*		*						*											*					*
5	NX229	*		*						*											*					*
4	NX65	*									*													*
7	IM47	*	*					*														*		*
12	NX138	*		*		*	*	*				*															*																						*
9	SX48	*		*	*	*		*		*														*															*		*
9	SX4	*		*	*	*		*		*														*															*		*
11	SX10	*						*	*	*		*																			*							*									*
3	NX158	*								*														*
9	QH10	*	*			*		*											*			*		*																					*		*
4	SX16	*						*														*																			*
4	SX8	*						*														*																			*
14	SX36	*	*	*	*	*				*		*				*											*				*			*							*
15	NX169	*	*	*	*	*				*		*				*											*				*			*							*
15	NX151	*	*	*	*	*				*		*				*											*				*			*							*
9	NX184	*					*	*	*	*												*		*																	*
16	SX24	*	*	*	*		*			*									*			*		*		*	*													*	*						*
19	SX9	*	*	*	*		*	*		*		*		*	*				*			*					*													*	*						*
6	NX123	*	*				*			*												*																			*
3	NX57	*																																							*
13	SX12	*	*			*	*			*												*																	*		*				*		*
15	SX45	*	*	*	*				*	*						*			*			*					*													*	*
12	SX17	*						*	*	*									*			*																		*	*
13	SX19	*	*	*	*	*				*						*			*			*					*				*									*	*
14	NX31	*	*						*	*						*		*				*					*				*										*						*
14	NX15	*	*						*	*						*		*				*					*				*										*						*
[truncated: 27 more columns]
